# Supplementary material for: Vaccinium oldhamii Fruit Inhibits Lipid Accumulation in 3T3-L1 Cells and Diet-Induced Obese Animals
Source: Nutrients. 2025 Apr 14;17(8):1346. doi: 10.3390/nu17081346 (PMC12030422; doi:10.3390/nu17081346)
Supplement: Supplementary file 1 [file nutrients-17-01346-s001.zip]

Archive with 1 entries (1 files):
- nutrients-3558441-supplementary.pdf
